# Supplementary material for: Classification and Quantification of Physical Therapy Interventions across Multiple Neurological Disorders: An Italian Multicenter Network
Source: J Clin Med. 2023 Oct 12;12(20):6483. doi: 10.3390/jcm12206483 (PMC10607918; doi:10.3390/jcm12206483)
Supplement: Supplementary file 1 [file jcm-12-06483-s001.zip]

Archive with 4 entries (4 files):
- Figure S1_PT Interventions form.pdf
- Figures S2-S7.pdf
- Table S1_PT Goals according to ICF.pdf
- Table S2_PT intervention effectiveness in subgroups.pdf
